# Supplementary material for: Post-exposure prophylaxis vaccination rate and risk factors of human rabies in mainland China: a meta-analysis
Source: Epidemiol Infect. 2018 Dec 4;147:e64. doi: 10.1017/S0950268818003175 (PMC6518593; doi:10.1017/S0950268818003175)
Supplement: Supplementary file 1 [file S0950268818003175sup001.zip]

Archive with 5 entries (4 files):
- S0950268818003175sup001/[Wang]FigS1.tif
- S0950268818003175sup001/
- S0950268818003175sup001/[Wang]PRISMA_checklist.doc
- S0950268818003175sup001/[Wang]Supplementary_Table_S1.docx
- S0950268818003175sup001/[Wang]Supplementary_Table_S2.docx
